# Supplementary material for: Incident Heart Failure Risk Following COVID-19 Recovery: A Systematic Review and Meta-Analysis
Source: J Clin Med. 2026 Apr 1;15(7):2665. doi: 10.3390/jcm15072665 (PMC13072790; doi:10.3390/jcm15072665)
Supplement: Supplementary file 1 [file jcm-15-02665-s001.zip]

Archive with 2 entries (2 files):
- Prisma Checklist.pdf
- Search Strategy.pdf
